# Supplementary material for: Effect of knee alignment on the quadriceps femoris muscularity: Cross-sectional comparison of trained versus untrained individuals in both sexes
Source: PLoS One. 2017 Aug 14;12(8):e0183148. doi: 10.1371/journal.pone.0183148 (PMC5555710; doi:10.1371/journal.pone.0183148)
Supplement: S1 Raw Data — (XLSX) [file pone.0183148.s001.xlsx]

## Sheet: Sheet1
	Male rowers: ID 1-13
	Female rowers: ID 14-26
	Male controls: ID 27-43
	Female controls: ID 44-60
						Muscle volume (absolute values, cm3)
	ID	Age (yr)	Height (cm)	Weight (kg)	Q-angle (°)	Vastus medialis	Vastus lateralis	Vastus intermedius	Rectus femoris
	1	21	169	68	20	503	714	450	231
	2	22	184	80	15	552	808	543	310
	3	22	177	73	11	578	817	527	264
	4	22	165	70	20	508	592	573	243
	5	20	185	90	13	573	776	717	328
	6	20	182	68	18	618	882	795	259
	7	21	181	83	5	569	836	653	306
	8	22	186	90	15	664	969	833	367
	9	20	177	77	14	570	824	604	257
	10	22	170	66	17	486	638	522	269
	11	20	174	73	20	554	705	659	288
	12	20	174	73	10	627	878	665	304
	13	20	172	70	10	549	748	687	292
	14	21	167	58	15	417	518	406	185
	15	20	168	56	24	373	517	380	145
	16	21	166	62	19	451	544	503	186
	17	19	163	64	19	426	520	461	182
	18	22	169	60	27	448	479	476	199
	19	22	183	74	25	562	636	560	197
	20	19	158	52	16	359	449	389	138
	21	19	179	88	16	539	632	484	269
	22	20	164	63	19	385	500	429	176
	23	19	165	65	18	538	564	422	154
	24	19	165	62	16	441	566	494	165
	25	20	167	57	12	392	457	467	160
	26	19	172	60	15	370	490	426	181
	27	22	176	82	10	550	681	468	241
	28	21	176	62	16	341	438	375	171
	29	22	164	60	14	410	566	442	266
	30	23	173	62	13	324	496	369	252
	31	23	170	72	11	441	533	471	289
	32	25	171	66	9	382	552	515	253
	33	21	176	77	14	432	650	500	279
	34	19	174	68	18	440	515	469	265
	35	22	170	62	18	393	460	456	258
	36	23	165	56	14	402	485	435	206
	37	20	164	64	22	380	475	381	224
	38	25	175	81	14	346	525	416	242
	39	26	168	65	14	405	556	447	226
	40	20	160	52	14	354	382	375	189
	41	21	168	58	14	331	418	349	248
	42	24	175	66	10	453	497	466	219
	43	21	170	52	20	347	416	345	169
	44	19	166	53	18	284	369	338	151
	45	19	166	58	19	262	329	288	210
	46	22	161	54	15	251	300	292	153
	47	23	162	52	20	272	335	315	167
	48	21	164	56	22	279	334	288	205
	49	20	154	57	14	234	308	202	124
	50	20	173	67	18	371	445	340	184
	51	23	158	50	14	290	405	342	223
	52	23	163	51	18	278	311	303	128
	53	23	156	42	20	174	286	233	109
	54	23	150	48	16	265	324	248	159
	55	21	156	53	20	281	382	312	145
	56	22	165	52	15	242	332	258	129
	57	24	160	51	19	202	276	239	150
	58	24	159	55	23	229	338	210	121
	59	24	161	50	15	218	284	275	162
	60	23	161	48	24	183	222	227	126
